# Supplementary material for: Preparation and Desalination of Semi-Aromatic Polyamide Reverse Osmosis Membranes (ROMs)
Source: Polymers (Basel). 2023 Mar 28;15(7):1683. doi: 10.3390/polym15071683 (PMC10096747; doi:10.3390/polym15071683)
Supplement: Supplementary file 1 [file polymers-15-01683-s001.zip]

Archive with 1 entries (1 files):
- polymers-2261371-supplementary.pdf
